# Supplementary material for: Characterization of a Pure Isolate from Atalantia ceylanica Leaves and Its Biological Activities
Source: Biomolecules. 2026 Apr 30;16(5):663. doi: 10.3390/biom16050663 (PMC13204049; doi:10.3390/biom16050663)
Supplement: Supplementary file 1 [file biomolecules-16-00663-s001.zip]

Archive with 1 entries (1 files):
- biomolecules-4236896-supplementary.pdf
